# Supplementary material for: Transcriptomic dataset of cultivated (Sesamum indicum), wild (S. mulayanum), and interspecific hybrid sesame in response to induced Macrophomina phaseolina infection
Source: Data Brief. 2020 Oct 21;33:106448. doi: 10.1016/j.dib.2020.106448 (PMC7588864; doi:10.1016/j.dib.2020.106448)
Supplement: Supplementary file 1 [file mmc1.xml]

<?xml version="1.0" encoding="utf-8" standalone="no"?>
<data>
  <datasets>
    <author>gaurab@jcbose.ac.in;ggaurab123@rediffmail.com</author>
    <type>1</type>
    <dataset>
      <name>Comparative transcriptome analysis of susceptible and resistant sesame against charcoal rot</name>
      <caption />
      <description>To find out the potential defense-related genes, we have performed transcriptome analyses of three sesame genotypes in control and infected (Macrophomina phaseolina) state. This study will help us to analyze the differential gene expression and identification of SSR and SNP markers, which will be helpful for future molecular marker-assisted breeding in sesame.</description>
      <filetype>
        <name />
      </filetype>
      <filesize />
      <source>0</source>
      <sourcename>Original Data</sourcename>
      <access>
        <type>1</type>
        <name>Data available in data repository</name>
        <reponame>NCBI SRA</reponame>
        <PersistentId />
        <deeplinkurl>https://www.ncbi.nlm.nih.gov/sra/PRJNA642699</deeplinkurl>
      </access>
    </dataset>
  </datasets>
</data>
